# Supplementary material for: The down-regulation of the CYP2C19 gene is associated with aggressive tumor potential and the poorer recurrence-free survival of hepatocellular carcinoma
Source: Oncotarget. 2018 Apr 24;9(31):22058–68. doi: 10.18632/oncotarget.25178 (PMC5955155; doi:10.18632/oncotarget.25178)
Supplement: Supplementary file 2 [file oncotarget-09-22058-s002.xlsx]

## Sheet: Supplementary Table
Each fold change values of top 30 up-regulated genes in microarray analysis
GeneSymbol / Sample number	1	2	3	4	5	6	7	8	9	10	11	12	13	14	15	16	17	18	19	20	21	22	23	24	25	26	27	28	29	30	31	32	33	34	35	36	37	38	39	40	41	42	43	44	45	46	47	48	49
MAGEA1	375.682	-2.56915	29.0096	377.512	215.197	287.582	17.9367	415.79	-1.13587	472.92	933.36	435.582	1.05707	9.95813	4.47118	6.00381	245.163	97.395	4.9993	321.289	97.9196	19.4838	30.5315	-1.84574	1.18668	165.502	-1.96289	199.041	-1.16026	-1.26899	15.1735	3.01019	51.166	-1.28394	1.82806	98.7466	-1.52499	-2.08296	-1.40309	95.8721	-1.11931	22.7427	753.642	197.962	267.81	3.02316	120.124	-1.34861	37.8119
GPC3	3.63225	91.3381	-1.29019	1.94311	64.2313	8.02373	52.9914	6.10297	14.4582	90.8073	-1.31658	5.78074	12.108	6.51683	-1.36946	4.75303	22.1775	-1.84648	98.7906	13.318	46.6939	13.1143	5.57481	7.96516	44.5313	3.19449	9.63249	73.1929	17.1318	1.47337	26.7002	35.1348	52.9958	2.76447	9.0814	77.1479	180.864	8.81249	-1.56745	50.7356	3.07567	-1.25859	4.143	5.05577	56.0514	1.05974	3.47078	77.5454	60.0057
RAD54L	7.86589	10.981	16.1518	23.0889	1.76162	15.4357	7.57551	11.509	4.09253	35.7479	10.3307	182.134	2.45975	1.41869	180.585	24.2283	21.9721	14.2418	10.9287	5.67356	110.757	3.18904	2.19158	2.43062	3.86709	4.23993	1.78438	10.9788	3.64761	6.2432	8.97668	8.60081	31.5472	12.8746	1.38505	4.92938	11.663	130.903	2.25898	16.0049	-1.54308	1.19557	16.0346	11.1452	5.01508	2.18499	2.99862	10.2534	55.0971
LEF1	1.03311	1.45868	-1.63284	9.19302	-1.16967	4.0303	11.0978	-26.9469	9.6132	-3.61331	19.464	1.17071	10.8686	1.06549	80.1194	1.46824	6.36675	-1.30297	2.92142	19.8366	2.95083	41.0477	11.5048	6.20049	16.2149	1.9911	3.00856	1.54875	-1.74459	10.5904	1.04361	36.8825	22.0711	11.9534	3.29258	11.8187	10.239	19.4785	-1.49884	30.9452	1.51586	1.59342	-4.01428	-84.3153	70.0463	2.73797	-1.03525	16.1224	260.385
SSX1	25.094	-2.60367	8.39033	-1.42305	2.08093	2.09003	213.701	36.8662	-1.45882	77.7466	3.03962	253.789	1.06693	5.0578	70.4069	-1.14147	1.82125	233.54	59.5451	16.2359	341.32	32.4351	-1.18763	-1.85918	1.1935	17.5725	1.09966	-1.35804	-1.17016	-1.26682	21.8808	131.634	-1.22693	-1.28263	2.57621	-1.59133	-1.5328	-2.05591	-1.25667	-1.45961	-1.13965	1.07345	205.409	100.827	5.38483	1.46667	1.58668	-1.37103	230.176
BIRC5	5.65891	13.1194	9.30445	7.00349	1.42661	25.4243	6.45883	13.1491	4.7374	17.8117	6.71907	41.2141	3.20927	2.24861	62.6503	8.05649	33.739	27.3186	15.3892	6.32598	77.4495	5.67357	5.08062	3.6699	7.50292	9.66243	2.49419	6.69861	3.55165	3.52111	20.4566	12.4696	15.8941	-1.61391	6.84028	8.92386	17.3281	18.6039	-1.24802	11.2308	-6.87554	2.11705	13.1894	18.6387	49.0125	1.62272	1.24054	33.7618	52.771
COL1A1	1.66686	-1.98763	-1.28194	-1.6833	13.6869	-1.69477	33.8351	-3.57309	5.0161	1.15975	23.3067	2.75631	-2.81732	2.88778	-2.53326	2.14316	1.06383	-1.04584	-1.31164	-2.33835	3.51078	48.676	12.0753	39.4688	-10.9258	1.22724	-14.147	-3.9026	-1.20609	235.278	-4.11386	6.86282	3.8755	11.7769	5.82428	4.60983	6.50379	14.8546	-1.15667	3.61982	-1.1271	1.96527	-2.31859	-147.459	11.1075	2.98767	4.23659	33.6635	12.8327
FAP	10.659	-3.67574	7.27403	-1.18464	2.12772	-1.29051	13.0918	-8.14929	-1.07414	3.7716	21.7921	2.67436	-6.00316	-1.03843	-1.0531	6.12228	-1.23188	-2.53544	-2.57935	-1.0533	1.07168	374.201	15.8734	34.2266	-3.20805	-2.4709	-2.48208	-1.72294	-4.80489	184.392	-4.5489	5.2525	10.571	116.243	5.69727	4.54786	3.98132	45.8966	-1.12525	4.93213	-3.43508	3.32477	-2.55069	-25.8236	6.756	3.87074	-1.5526	53.6628	10.4446
KNL1	4.63074	10.5994	8.89774	11.2613	2.49675	4.08274	6.82952	6.66351	5.10899	24.9592	4.95563	31.5758	2.38628	3.07477	16.3272	12.6028	12.8482	10.5977	5.77611	4.29114	27.1965	3.52389	6.10526	4.08906	2.71366	3.75872	1.5343	6.67601	2.65959	3.15417	9.21956	5.01389	22.5401	-1.46612	1.46435	9.56627	11.5683	26.0194	-1.17585	13.3619	-3.38271	1.49831	10.6002	12.434	12.4103	1.42307	4.72764	16.1352	14.8711
MYCN	1.15912	32.1298	-1.02956	60.9472	11.6751	-1.17841	2.99589	37.5395	1.37584	203.193	-5.64192	-1.48455	15.2389	239.701	-1.07439	35.1255	68.2385	-2.29388	142.592	-1.14624	65.0601	4.79509	3.82042	8.29179	1.19561	5.09357	-1.5772	4.20969	19.6756	5.0058	4.96465	20.3042	1.64446	1.22344	-3.05513	89.4475	33.3001	28.5674	4.00808	2.67023	123.483	7.57364	-2.62873	-1.06774	4.28293	2.84193	1.05697	63.9616	57.6949
CAP2	4.47874	7.5641	2.26221	-1.35481	9.35709	-1.48562	7.4544	17.1062	4.67667	5.45026	3.69656	6.23504	13.0823	3.11313	19.6865	10.2744	2.58743	4.78071	2.88712	18.3373	25.6574	10.1465	10.1987	4.6332	12.9334	2.44166	3.6634	2.27958	12.8889	3.07647	14.0582	11.2084	9.9619	5.40682	2.57184	9.62783	53.4928	15.9684	2.94376	15.8219	19.3405	1.62086	3.90942	3.13269	15.3599	5.61835	1.57916	4.79372	36.776
NQO1	83.0816	1.99481	2.11682	1.65414	1.14654	-1.06675	-2.07843	-1.84518	2.27212	5.85314	-2.5242	28.3346	1.43322	-9.55595	31.0961	-1.14369	1.12874	205.322	-3.31824	-1.44839	591.453	18.7203	1.68281	1.41165	2.6979	-1.26277	4.95712	2.16095	2.14023	4.68217	1.98381	3.79624	19.3821	4.44735	14.0209	-3.67128	5.91795	2.35383	1.33092	2.35228	1.68027	2.51504	-11.4777	-1.44116	3.59001	1.60555	-1.08417	599.336	18.1794
ETV4	3.47577	-1.03042	-1.83431	-1.11432	-2.40771	8.78605	17.7843	-1.21066	-2.96893	52.5328	53.6488	8.51499	-2.93604	3.74392	8.16369	1.28806	27.4647	13.173	-1.14529	2.46593	77.3392	11.6032	14.6475	14.6783	-1.04286	-2.12287	5.26744	1.06104	-1.16954	-4.72837	3.72278	-1.82938	3.22073	3.41736	1.74617	1.16538	-1.54285	6.33619	-3.15837	21.1728	2.57562	-2.33309	1.32802	-2.11295	86.0875	-4.30732	-1.75846	1.46508	35.4122
BUB1B	4.32275	16.2607	6.34343	8.7023	3.21906	9.31418	9.83214	6.64035	4.83233	12.9522	8.72464	17.1162	1.25629	2.80134	12.0603	16.0734	19.2136	11.8902	4.58491	6.53531	20.6418	3.43571	2.60669	4.66522	10.6604	4.41363	1.79229	6.06556	2.48381	3.05994	6.93258	8.39629	17.8671	-1.73387	2.17021	19.7651	15.5607	65.9265	3.31399	8.372	-4.36596	1.42469	8.43623	8.79546	23.5472	1.4791	1.53283	9.70175	8.84461
HIST1H3B	3.06844	8.08089	3.42845	12.3685	1.23556	4.13995	6.48962	11.027	5.22719	14.9008	6.61831	32.679	2.34277	1.74981	16.9501	16.6563	7.82403	6.61196	8.80569	2.66613	16.6792	6.37523	4.8715	3.32453	9.66901	2.41753	2.43206	10.2609	4.20516	6.09295	4.40074	9.27241	18.2802	1.2369	1.25012	6.26267	8.18155	11.8738	-1.09589	4.20545	-1.92948	-1.1793	3.49189	5.89231	17.0771	1.81359	1.22831	11.9335	12.1877
NAV3	10.1919	5.27006	1.9679	-4.88881	-2.23791	10.2525	9.32903	-12.8853	-6.80394	399.878	-1.05773	58.6019	5.935	12.471	-1.70133	10.7165	1.1549	-3.1834	1.63951	7.98912	23.8142	19.7544	2.00586	1.39632	-1.5816	-5.67547	2.20771	11.1233	-11.1475	4.96108	-8.26941	3.00969	-2.93475	10.0886	8.34028	29.1444	4.28725	1.38876	-1.59365	4.65314	4.54685	3.80039	12.142	8.673	-2.2675	-1.37692	-2.89306	3.49156	1.30149
SOX2	1.13498	-1.89916	-1.02692	-1.45882	9.67864	1.79262	-1.75853	2.14585	38.001	-1.53267	1.65062	-1.47913	30.407	157.871	-1.56131	-1.1485	68.0706	17.8862	-1.31326	-1.31061	-1.75663	-1.51499	-1.36633	-1.8635	1.17626	91.85	1.0887	-1.35958	2.10633	1.44611	13.8055	-1.20796	15.3146	3.99427	-2.76521	1.53337	3.90103	-1.04488	-1.26451	41.0063	-1.27045	1.07907	1.34452	-1.07062	-2.26807	32.4319	133.39	-1.25037	12.9439
TLX1	7.00537	-2.65585	2.33875	1.42437	3.6111	-1.18023	5.99969	22.1167	43.387	1.69333	-1.85926	5.85699	24.2589	2.05071	18.4684	2.12982	-2.2738	16.903	3.24751	5.9711	34.7531	2.44872	-1.25408	3.61388	6.16588	12.7595	-1.16588	6.7455	2.10984	-1.3016	17.4479	4.49831	26.3726	-1.3158	-1.20308	13.5239	-2.89058	-2.03526	1.86072	1.85007	7.00236	1.09165	2.19334	-1.06852	12.0998	10.7594	-2.50538	2.61648	21.3313
AURKA	3.52113	8.12938	5.37326	5.09086	10.847	8.03893	7.91722	10.2302	1.47747	5.08937	2.3938	17.0701	3.20481	4.79215	18.0989	6.70434	24.7904	9.64662	6.77909	4.31506	26.2564	2.30697	2.04423	3.63463	4.09215	5.67215	3.36697	3.66806	3.25186	2.31395	11.5581	4.94418	8.03506	-1.76936	5.65131	4.52439	12.8726	7.08565	2.53345	5.43939	-1.20489	-1.02706	9.15448	18.2179	7.14327	1.76798	1.3395	33.7729	5.22065
FOXQ1	3.23947	16.2381	-1.15199	3.00908	-31.1212	-2.93081	3.32104	-53.7238	1.03735	16.3692	35.4312	7.58661	1.36429	-1.86257	-54.729	90.9748	17.1796	6.40412	6.29695	7.47158	-84.9951	-1.72324	-10.2551	12.871	-1.05095	-5.2762	-55.3428	-11.6092	-26.673	-33.7133	26.8678	-154.85	-19.19	11.7865	-3.66754	14.7843	-42.7958	17.0158	-1.88855	3.62085	-17.2437	-4.12486	-6.36181	-2.12002	7.87395	-18.319	-4.33266	2.30853	30.6231
KCNJ5	4.94078	7.32842	2.83248	-1.00205	3.17822	2.96673	1.15422	2.45882	14.9792	-1.8705	5.0086	4.85683	50.1596	-1.50757	-1.54645	5.08565	45.6238	6.65585	3.97503	1.8013	-10.9181	13.2391	2.64464	9.03341	-1.66538	-1.30795	-1.19912	1.35443	3.8302	1.363	2.19777	1.02859	4.71737	-1.11385	-1.56878	8.1718	67.5774	6.19683	5.71334	5.62254	16.6251	2.70821	-4.22773	-2.90852	1.4281	12.5	-1.09909	11.9662	14.7265
ODAM	-1.54875	-1.25239	1.1347	1.38726	-1.01162	2.74003	-1.3304	-1.53194	-1.99633	2.00751	1.88562	-1.27611	6.66684	2.07641	156.96	-1.54169	1.59196	1.18862	-1.0908	5.91575	1.26105	3.58478	-1.61368	1.02595	12.544	4.76651	26.7889	1.15864	1.62977	-1.20491	24.3534	6.95133	4.11818	2.2565	-2.5253	-1.21981	32.1533	1.16548	1.02249	-1.29286	7.04092	-2.88973	1.28303	3.05816	11.119	-1.66224	-1.11743	-4.79888	-1.67343
AURKB	5.56277	24.049	-1.76856	4.47415	1.60083	5.44556	4.72667	13.1489	3.53681	13.2737	3.10736	22.6407	3.0513	2.693	14.4546	3.02489	5.5718	7.26719	6.70733	2.83299	23.7315	3.68597	4.58733	3.68464	2.65902	1.36172	2.45264	7.38204	3.77366	1.52169	4.99529	2.77267	28.1041	-1.31631	2.70942	6.56061	12.0367	10.8326	1.10485	1.86849	-2.88948	-3.42729	4.32831	5.67075	27.3609	1.78687	-3.34319	17.4351	2.89621
CENPL	1.91893	4.664	5.7522	11.0599	4.07989	22.8679	10.5729	1.95045	3.44169	17.0448	3.11025	21.9933	-4.05127	1.89357	11.9996	12.9522	2.82166	6.01758	9.79394	8.20398	13.6475	6.17719	8.49733	3.89845	-1.75288	3.86936	1.3451	5.29345	5.37789	2.24418	1.40968	2.98921	11.269	1.46631	4.31808	13.3635	16.1458	1.92069	4.63168	1.06316	1.12039	4.42957	4.43291	1.10563	7.21372	1.94103	-1.34694	10.2402	7.07488
RECQL4	2.64328	4.51682	1.91799	7.42206	-1.00334	5.92967	8.45732	5.59453	5.22385	32.8772	11.4338	21.6613	1.08816	1.63703	13.6431	4.4832	9.07316	4.14377	4.42712	6.96737	1.8585	5.97824	-1.28572	2.38332	1.53787	3.19008	1.18295	5.77406	1.38556	1.0112	5.34454	15.0002	6.39654	1.69169	-1.24131	2.53812	9.72056	29.5286	-1.32931	2.9213	-1.18239	-1.03846	5.68083	2.19128	16.2183	1.6695	1.64847	6.34485	11.1141
ALPK2	1.66545	1.54655	-9.26837	-145.75	2.31759	2.99736	73.6178	-6.38998	-2.99513	-4.28669	-4.32965	-11.5053	-3.90116	62.5484	-25.5654	-1.0968	18.435	1.19552	5.50039	83.0099	-11.7901	11.0823	1.34325	1.17001	-5.53735	7.06745	13.683	8.34574	-3.917	3.80295	125.829	-8.71007	-6.68348	-2.59798	-2.45863	21.062	3.359	2.26474	2.87826	5.53574	19.8405	9.54561	1.48417	-2.22277	-1.06633	-1.42576	-4.93074	-1.30605	4.51945
CDH11	1.42602	-6.64667	-1.57363	-1.02595	2.71768	-2.38635	14.9619	-8.72686	-1.02098	-1.54354	6.35878	1.01913	-1.96475	-1.07956	-2.86046	-2.56242	-1.18497	1.90977	-3.02911	-3.16696	-1.94284	37.7748	4.33995	11.5545	-13.3315	-3.27774	-9.90318	-6.34111	-4.66391	55.2666	-14.1447	1.08043	1.70853	45.782	3.1638	3.10819	3.79493	4.03832	-1.86863	1.0173	-6.27713	1.06639	2.27064	-32.5671	1.62862	2.29666	2.12873	22.3849	2.24085
POLQ	2.96368	7.99731	7.68898	4.33596	8.50108	12.6247	6.97064	12.3344	3.25474	25.1208	5.62023	19.3525	2.54799	1.77737	16.3113	11.6457	13.9115	14.2448	4.69402	4.71522	16.7891	1.72649	3.23389	-2.29285	2.2809	5.25748	4.01719	8.94757	3.02813	2.41679	9.70021	4.70563	8.59224	1.48344	3.27975	9.3134	13.7365	39.8033	2.38484	3.87948	-2.97869	1.15423	6.49063	3.12522	7.71094	1.39499	2.2377	7.97027	5.24767
AXIN2	-26.0538	-1.73876	-23.8331	-4.30984	-1.35557	-3.59275	-3.99582	-2.3484	-1.17776	-11.5021	-1.71071	-8.49103	9.14586	1.38321	24.8994	-35.7469	1.00591	-1.99036	1.01728	15.7995	-23.4947	-2.78959	2.17806	-1.38272	19.0884	7.1086	22.358	1.8345	14.2858	2.68516	10.0054	7.784	2.68269	-1.01454	1.60386	-1.03101	7.11268	-1.44411	-4.22654	1.59929	12.0305	-17.0331	-4.01998	1.25574	3.58668	-1.41758	-2.37748	-2.71411	2.50018
CHEK1	3.46393	21.5904	2.25084	4.79597	1.22591	6.77331	5.54968	5.31392	4.02876	13.3363	2.39671	43.0968	2.51486	1.52486	9.17688	4.24936	6.83091	8.07719	1.74938	3.88142	33.4662	8.45321	2.5021	1.90986	1.28414	2.13043	1.34364	1.62195	-1.76567	5.99121	5.94598	3.81377	22.3905	-1.22208	-1.20485	6.85733	5.27463	39.4532	1.16893	5.17795	-7.53923	-1.19516	6.90748	6.93757	27.2136	-1.77045	3.61585	12.2676	16.6365
Supplementary Table 1: Each fold change values of top 30 up-regulated genes and top 30 down-regulated genes in microarray analysis
GeneSymbol / Sample number	1	2	3	4	5	6	7	8	9	10	11	12	13	14	15	16	17	18	19	20	21	22	23	24	25	26	27	28	29	30	31	32	33	34	35	36	37	38	39	40	41	42	43	44	45	46	47	48	49
PRSS8	-1.03797	-385.891	1.02396	-452.934	-2.58464	-105.601	-16.2018	-464.738	-139.315	-1.13025	1.92908	-7.58153	-103.583	-56.4274	-133.045	2.40232	-152.879	-112.154	-98.883	-138.547	4.91772	-66.4337	1.35526	2.59552	-98.8921	-218.834	-10.5126	-90.3345	-303.606	-153.244	-161.457	-279.741	-238.77	1.66325	-37.4667	-2.45403	-299.116	-2.88827	1.89482	-494.818	-134.737	-1.3649	-84.3826	2.27119	-807.395	-98.6527	-66.3976	-10.0634	-82.5177
CYP3A4	-100.52	-77.9842	-16.577	-91.8213	-11.1731	-51.5967	-198.497	-534.333	-417.062	-599.101	-588.739	-85.4631	2.63661	-4.98415	2.48285	-44.9658	-155.498	-122.307	-27.051	4.6188	-1128.64	-354.518	-3.00042	-55.5153	2.82971	1.24772	4.11299	-58.1899	-26.5219	-711.262	1.40219	-5.01083	-240.308	-3.63384	-3.57604	-116.064	1.94417	-29.4095	-22.2637	-3.16465	2.53944	-246.618	-268.654	-301.149	-962.209	1.65989	-43.8195	-23.6106	-399.949
EPCAM	-30.8401	7.2224	-125.226	-59.016	-63.2044	-67.1224	1.34198	-133.663	-3.78534	2.99007	47.9356	-183.197	-264.26	-70.6767	-111.67	-6.16518	-144.113	-276.314	-1.31588	-72.871	37.4568	-3.51265	-14.7745	9.25459	-31.989	-1150.15	-15.4899	-45.5097	-134.807	-32.4309	-487.583	-12.779	-17.3802	10.1159	-6.5463	21.6766	-15.3174	32.9653	-352.541	-58.702	-22.0655	-23.4954	-88.4324	-81.3222	21.4762	-23.2806	-50.6816	-6.47642	-7.95208
SLCO1B3	-409.738	1.0521	-282.435	-388.699	-231.565	-50.4311	-200.162	-205.428	-372.592	-334.633	-24.6555	-847.832	2.94372	-1.29919	2.49723	-325.172	-2.29694	-434.807	-1.37151	-22.1036	-584.774	-654.247	-2.81823	1.07422	8.23061	-29.6147	10.3841	2.09206	-1.30903	-404.553	-1.23307	1.59106	-251.466	-3.41029	-372.678	1.56905	1.20325	-9.53242	-276.751	-3.0989	3.73907	-184.879	-183.951	-2.86024	-157.807	1.1794	-267.219	-18.0691	-515.03
VTCN1	-14.4581	-19.399	-42.1286	-15.1157	-21.2038	-67.5796	-56.2492	-51.993	-8.92983	-10.1972	8.17306	-12.4596	-30.6366	-11.4468	-21.5076	-19.861	-34.4024	-15.9027	-34.1372	-4.04899	-20.5722	-7.02534	-7.75906	-2.06478	-8.62452	-59.4823	-6.69336	-32.853	-36.5572	-41.5034	-21.8261	-4.9044	1.86971	6.08305	-9.07974	-11.4907	-2.85676	-11.506	-28.4855	-7.35968	-2.24259	-14.5612	-70.8345	-49.9677	-5.34247	-6.35148	-11.5437	2.05595	-15.1952
CNKSR1	-10.1075	-6.32597	-25.4954	-14.5588	6.79849	-1.14695	1.13583	-64.5946	-7.4099	23.2898	-9.64021	-2.23677	-10.4966	-19.6795	-115.702	-3.39837	-10.3201	-17.477	3.50975	-91.679	1.16634	-6.59246	-7.58695	-15.5141	-14.654	-43.252	-109.222	-27.2129	-84.5662	-3.09692	-7.00194	-2.09021	-16.0373	1.82595	-4.29747	1.78826	-94.7943	-1.93053	-13.5885	-34.2445	-25.6389	-11.452	-10.9777	-1.38372	-18.1224	-26.3817	-8.5193	-2.73395	-5.83633
FCGR2B	-12.137	-10.3363	-23.307	-51.3805	-33.3235	-6.33317	-2.51728	-12.6438	-1.7658	1.44368	-9.58923	-40.1172	-26.6377	-2.68558	-54.0094	-64.5842	-2.84525	-8.92993	-2.43449	-14.4427	-92.865	-3.95664	-3.5365	-14.3011	-18.6952	-42.3535	-39.6031	-32.4134	-51.3275	-1.22149	-28.8698	-14.0804	-88.7768	-1.69297	-2.74616	-11.0223	-6.90927	-5.55821	-5.43648	-16.044	-123.195	-3.36964	-8.17607	-10.4997	-34.1903	-7.36832	-1.43259	-6.97616	-21.375
CYP2C8	-3.30378	-305.554	-2.04131	-2.08156	-2.06412	-32.7531	-548.994	-330.868	-3874.28	-11.281	-24.799	-2.19278	-4.57257	-1.84373	-13.335	-4.79064	-354.149	-63.0857	-624.321	-3.90309	-421.214	-769.309	-9.34106	-22.8888	-1.78449	-2.36403	1.45572	-14.3973	-60.6765	-3168.08	-2.95751	-332.849	-22.5521	-3.59061	-6.03665	-205.635	-31.5049	-16.8944	-1.954	-4.95683	-3.94555	-3.1419	-1.97591	-1.55455	-159.219	-3.11427	-4.05783	-8.36216	-176.364
ESR1	-34.0247	-24.7294	-2.33069	-23.9284	-8.14726	-43.6174	-50.484	-6.02381	-52.5201	-5.69916	-61.0609	-14.3405	-6.39046	-3.61584	-2.80204	-2.92774	-89.0293	-23.0482	-117.988	-5.40575	-68.9392	-42.255	-2.46596	-86.0301	-5.44635	-2.91288	1.20677	-18.5155	-13.3751	-8.35488	-11.5839	-7.24873	-25.5479	-2.09151	-7.82543	-93.1111	-20.7226	-9.02015	2.33117	-43.7403	-3.19762	-1.37491	-3.23595	-25.9491	-122.189	-4.32251	-4.42429	-10.4239	-38.8336
FGF23	-180.183	-2.66582	-257.534	-23.9149	-6.10587	-301.533	-27.5802	-41.3612	-51.7469	-2.21715	-6.11815	-6.54511	-8.74052	-9.20034	-1.20848	-38.6434	-2.97322	-2.13845	-8.62214	-5.69124	-75.5553	-1.97499	-1.55307	-2.22489	-34.1235	-14.3571	-18.4269	-9.32122	-11.8104	-23.0208	-26.9881	-4.81844	-1.38287	-1.62727	4.29715	-22.0323	-1.8739	-21.809	-8.28722	-1.21949	-16.7646	-53.4085	-1.71424	-59.5025	-726.434	-51.8442	-6.55934	2.80926	-22.0135
LIFR	-31.2269	-3.64339	-10.257	-38.6976	-6.20434	-108.971	-13.74	-21.4907	-54.7574	-65.6052	-9.42571	-4.48924	-9.12859	-2.15842	-10.6161	-53.5264	-45.7919	-4.06936	-2.67047	-8.28088	-129.192	-8.26991	-2.13106	-23.2757	-15.6162	-31.4689	-7.8386	-61.1515	-120.626	-5.10891	-48.8051	-13.9595	-18.5666	1.26897	-1.88215	-11.3718	-9.47779	-65.6869	-10.1473	-24.7497	-21.8959	-13.0881	-107.351	-5.60343	-7.23329	-10.3956	-1.30809	-4.36863	-2.67491
PDGFRA	-6.96914	-1.60713	-3.69712	-40.0696	-9.99461	-76.29	-1.58856	-604.392	2.48778	-1.40642	-3.50451	-165.319	-113.229	-2.59042	-133.623	-83.9373	-21.3983	-82.678	-4.63744	-226.302	-133.128	-1.17613	-1.66823	-10.6037	-167.302	-165.728	-353.242	1.16352	-508.239	5.29876	-892.176	-16.6195	-174.609	3.73484	1.19275	-30.8372	-332.139	-6.75004	-8.14478	-12.5141	-20.7056	-3.03838	-192.508	-17.6491	-29.3748	-3.72635	-1.43019	-2.03479	-48.5274
GRM8	4.88893	-28.8633	6.49432	5.79202	-72.8107	4.31286	-7.11488	-2.74961	-2.96282	-29.4131	-5.03398	-17.1194	-15.3493	-6.8141	-2.45422	-1.13685	-2.87566	-39.8325	-17.6923	-14.1278	-3.47717	-4.49629	-10.9278	-24.8207	-3.01346	-26.7368	-2.11809	-26.201	-16.1969	-1.3026	-6.80753	-26.5212	-16.2882	1.04941	-7.99872	-18.185	-20.2156	4.35349	-1.30138	4.75323	-3.15667	1.45435	1.33216	6.55744	1.27561	-9.29182	-12.2525	3.96134	-1.38339
HGF variant 5	-54.3584	-13.719	-5.9244	-13.4927	-14.6395	-3.02035	-1.03407	-72.8235	5.33049	-23.0297	-5.22208	-19.3486	-109.081	-2.46452	-18.1509	-6.49298	-18.1326	-7.95401	-16.4787	-7.53428	-43.6048	-1.96035	-2.10238	-2.27535	-77.4939	-86.3802	-44.0695	-41.8912	-83.9489	1.21545	-46.8931	-19.965	-16.9563	1.73065	-1.92985	-7.20907	-15.1358	-12.7484	-3.87707	-15.3956	-14.5908	-3.40323	-37.3879	-118.664	-14.7289	-4.94448	-2.95307	-3.06562	-5.67164
HGF variant 1-4	-68.6645	-19.8323	-3.35206	-14.463	-13.5544	2.44344	-1.26515	-36.7472	14.8965	-24.168	-9.44112	-19.7181	-54.166	-2.32334	-37.3527	-9.80815	-13.53	-8.1321	-25.4506	-13.4913	-63.0361	-1.72465	-1.09346	-2.91103	-29.9102	-51.05	-76.1783	-32.3511	-46.5808	-1.57937	-32.1098	-29.4693	-21.4947	1.60248	-2.17098	-16.1116	-20.8778	-8.91149	-2.53884	-8.24978	-10.0223	-5.08346	-44.1451	-52.6689	-14.7112	-4.05868	-3.00695	-3.89517	-5.8226
IGF2	-18.6132	6.97863	-3.32058	-14.8655	-9.97132	-72.0298	-24.0766	-4.91753	-1.83531	-21.5841	-159.528	-11.1167	-4.79626	8.3623	-46.2495	6.82601	-108.651	-65.0573	24.1255	-26.0997	-185.894	-54.576	-9.13437	9.65205	1.08758	-2.83106	-3.83856	26.4957	1.98028	-1.91936	-14.3167	-20.3683	-19.2494	-2.21852	-7.62234	7.40411	-24.2693	2.29155	1.47774	3.60425	-1.07877	-1.23718	-2.88579	-2.36615	-4.8058	-2.11756	-11.2394	4.12462	-30.6474
NTRK3 variant 3	-9.19366	-31.1004	-34.6724	-3.37458	1.14179	-10.197	-1.01867	-19.8667	-1.41884	-19.8439	-30.9928	-5.48005	-17.3905	-5.66004	1.42773	-19.8615	-3.77451	-18.5126	-4.55055	-9.71462	-24.7268	3.89988	-3.63136	-3.19282	-4.75554	-6.53267	-23.0043	-15.1685	-6.1717	-1.26667	-14.8282	-2.66332	-16.7781	30.275	1.40321	-1.32024	-16.2518	-11.6114	-16.747	-12.236	-55.1168	-14.8121	-14.3727	-19.1301	-9.71911	-32.6186	-2.86681	-15.6688	-8.42084
PTGS2	-18.4313	-11.5586	-6.8709	-5.43306	-6.47653	-4.51134	1.1809	-13.7293	-4.7515	-7.48254	1.75845	-33.4953	-16.525	-5.8939	-11.9314	-2.52746	-6.02242	-20.7633	-20.198	-2.75581	-24.5611	2.28272	-20.6742	-14.4833	-25.6905	-11.0938	-11.3416	-1.42453	-18.7839	10.742	-55.1445	-3.72749	-5.14012	5.13805	2.63766	-3.16002	-2.40825	-8.45077	-3.42646	-27.2817	-20.854	-4.69284	-5.31784	-92.6594	-61.6325	-27.3458	-5.21215	-3.48396	-2.61543
MTUS2	-1.05867	-10.5097	-16.5282	-17.0023	-35.6075	-1.148	-5.78445	-12.0691	-2.19095	-17.5819	-30.716	-1.44607	-8.77057	-3.25327	-26.455	-8.82914	-2.9891	-11.0709	-8.9266	-2.35853	-36.8697	-18.6878	-17.4628	-1.84156	-8.83926	-4.01843	-19.4864	-10.7497	-6.90549	1.26728	-1.60513	-13.7023	-4.01349	-1.30222	-37.5825	-1.61526	-6.36133	-13.9616	5.30298	2.93193	-3.95544	2.41533	1.34307	-6.46942	-9.40772	-22.743	-1.45212	-4.54108	-2.17959
POU2AF1	-54.3542	2.06067	-39.6088	-5.71878	-9.08659	-4.67888	2.25294	-55.4531	1.21675	-13.0971	-1.18866	-10.4093	-1.92666	-4.01753	-8.78505	-2.81867	-6.38185	-8.92455	-4.48335	-45.5493	1.29119	3.04594	-1.67558	-10.5835	-60.0164	-14.0914	-60.8542	-8.86193	-32.2589	1.04967	-3.88911	3.86281	-3.38362	10.0913	2.12134	1.05452	-4.75716	4.57776	-8.95225	-1.41567	-104.779	-50.9081	-5.56098	-94.1391	-4.53382	-4.61665	-3.27747	5.04792	4.36781
CYP2C19	-7.54927	-8.10386	-3.80731	-14.3576	-2.39001	-414.15	-153.259	-1.594	-17.5863	-13.9781	-175.289	-1.66847	-2.09836	-3.93827	-3.53709	-2.13044	-1093.35	-73.6903	-11.9006	-5.29866	-28.987	-25.819	-3.85536	-6.59447	-1.95942	-1.05084	1.27823	-2.73963	-1.31294	-1437.72	-1.1001	-2.08657	-1.71005	-2.67938	-2.68817	-9.8946	-10.3241	-8.2319	-1.25129	-12.5231	-1.7489	-3.25856	-19.4187	-2.05433	-21.6368	-4.11667	-1.18928	-5.73323	-18.7099
ADGRB3	-8.56268	-19.4112	-14.4561	-8.37592	-16.1899	-18.5325	-6.26643	-8.83519	-5.25245	-6.95783	-13.1843	-9.14744	-9.30945	-1.84585	-7.82295	-9.23968	-4.70611	-17.7674	-6.21633	-8.43377	-7.15249	2.77982	-3.54179	-7.67112	-6.25057	-17.4149	-10.5354	-8.84095	-7.81278	-1.57118	-24.0597	-10.3847	-11.3932	11.5835	-1.87009	-5.02411	-15.7959	-7.84365	-13.3937	-7.25486	-12.6708	-14.1874	-4.29996	-8.45008	-4.14073	-23.2662	-7.0007	-6.61555	-11.2176
APCDD1	1.63761	-17.4891	-2.96351	-20.0931	-18.7831	-4.45888	1.44762	-25.3314	1.01612	-34.4764	9.62504	-2.29562	-19.8187	-10.5945	88.8846	-2.30015	-2.28185	-7.95643	-7.54107	23.3957	-4.08091	1.24607	-5.87068	1.6239	-10.3119	-4.16591	-21.5555	-80.9742	-12.6124	6.05777	-16.1125	-27.3247	-3.61441	15.9991	-3.38404	-1.6028	-4.4331	2.38676	-11.7961	-1.74746	-3.1858	-3.04484	-6.65648	-7.55449	1.37287	-10.2207	-11.2993	-1.54508	-1.06722
EPHA3 variant 1	-43.1788	-47.1453	-3.3276	-8.84228	-3.80198	-6.92782	-2.56467	-38.1773	-3.54071	-11.989	-1.73175	4.78942	-29.7957	-1.71706	-9.77979	-4.39426	-11.5447	-22.8687	-26.5572	-12.9223	-28.0392	5.06282	1.78422	-1.22783	-3.89694	-44.1247	-32.8038	-23.9457	-27.7008	-1.22525	-59.6529	-5.78353	-7.50795	7.54693	1.50597	-7.71587	-18.3317	2.513	-4.47204	-2.81426	-12.5605	-11.0861	2.88865	-40.892	-1.04719	-2.38012	-4.62802	1.25502	-10.3293
IGF1	-6.91939	-8.80032	1.53705	-3.90713	-2.5344	-80.9261	-2.70464	-11.7944	-20.6104	-3.75066	-35.4987	-4.44818	-1.40234	1.27622	-3.9955	-1.64395	-12.4865	-11.5604	-4.97628	-3.88223	-229.73	-5.59999	-9.25287	-26.2128	1.27671	-11.7874	1.35531	-26.0663	-4.72389	3.73613	-7.74845	-3.96635	-47.4836	-2.82406	-3.15265	-6.33325	-1.22171	-13.067	2.52266	-9.09021	-1.46791	1.17307	1.53389	-1.77954	-24.9314	-3.3698	-1.21594	-1.35337	-13.3886
PTPRS	-16.5381	-9.57352	-2.43802	-11.3523	-6.30599	-13.4015	-2.42057	-22.8271	-1.68469	-15.9247	1.58365	-10.1477	-8.55378	-2.60918	-16.9137	-7.11191	-11.7887	-16.7669	-13.2437	-2.05695	-14.3325	-1.7688	-1.46356	-1.95979	-1.38689	-18.2412	-26.4521	-32.4381	-9.52633	2.44176	-17.382	-9.75586	-11.7622	3.74227	1.45309	-4.42558	-10.1775	1.1453	-8.15234	-7.64081	-33.2005	-5.95617	-15.2367	-19.7212	-6.39781	-7.39548	-3.20341	1.73412	-6.7475
MXRA5	-25.244	-4.7237	-6.52188	-9.54889	-3.07911	-17.8751	2.06485	-10.6968	-3.76502	-7.99386	1.07901	-22.2665	-7.75849	-3.30868	-37.7173	-11.7175	-22.7162	-14.9167	-14.6705	-61.9856	-11.4893	2.37129	-2.44439	1.07323	-47.8262	-3.47391	-26.4492	-7.53661	-33.988	62.9137	-10.3955	-5.92674	-8.99211	1.67565	1.24412	-8.52447	-32.6261	-2.14307	-3.16338	-7.01352	-7.09833	-2.6018	-38.2726	-65.9089	-4.89077	-4.77958	-2.09071	1.00875	-4.00639
NTRK2 variant a-f	-18.6727	-57.3853	1.76184	-8.34671	-1.18524	2.92733	-2.81922	-8.9278	-10.6069	4.28717	-1.22274	-27.8829	-10.2194	-1.13538	-4.90082	-5.65852	1.45803	-1.92377	-5.72376	-12.5744	1.1154	12.1107	-1.17552	-1.75437	-7.46085	-10.8855	-9.71217	-17.4105	-9.07291	14.433	-95.2123	-16.5029	-6.96109	74.8119	2.22255	-1.11969	-18.2538	-6.8978	-14.8209	-2.69497	-72.5595	-3.79778	-9.31787	-31.6771	1.62764	-11.498	-2.94157	-1.74946	-13.5472
FGFR2	1.64827	1.06261	-2.03119	1.31201	-6.18031	1.9061	1.84161	-35.8128	-54.051	12.8598	1.29659	-2.02601	-41.3402	2.09729	-3.81435	-2.20195	1.89598	-1.75557	-1.03249	-57.8868	2.08445	1.25956	1.65117	4.33634	-5.5709	-34.5838	-19.954	1.20514	-38.2915	-2.99714	-47.4573	-29.6849	-5.46978	1.1362	-2.97205	2.79429	-61.9513	1.01031	1.03937	-2.8945	-28.8897	-1.47653	1.11508	-4.58672	1.36686	-29.0756	-7.85201	2.17611	-2.12374
PTPRD	-1.07292	-3.45014	1.69558	-2.86805	-12.6228	1.46295	-1.46376	-1.46113	-136.389	-11.6048	-2.85872	1.50135	1.64307	-2.23739	1.66364	-4.80455	-1.0769	2.08367	-1.69161	-1.19952	-219.464	-2.2258	-1.36905	-5.45995	-2.15672	-2.84652	4.862	-2.19189	-98.9909	1.6211	1.17022	-183.329	1.78882	-1.11385	-3.99531	-3.89711	-1.60714	-121.835	2.30328	-2.48389	-2.69379	2.34099	2.20184	-47.0233	-11.0222	-2.7433	6.87473	-1.89385	-125.517
[truncated: 45 more columns]
